# Supplementary material for: Bio-Priming of Soybean with Bradyrhizobium japonicum and Bacillus megaterium: Strategy to Improve Seed Germination and the Initial Seedling Growth
Source: Plants (Basel). 2022 Jul 25;11(15):1927. doi: 10.3390/plants11151927 (PMC9332681; doi:10.3390/plants11151927)
Supplement: Supplementary file 1 [file plants-11-01927-s001.zip]

Archive with 1 entries (1 files):
- plants-1757348-supplementary.pdf
